# Supplementary material for: Diagnostic Insights Into Pathogen Spectrum and Mixed Microbial Detection in Critically Ill Patients With Pulmonary Infection Using Targeted Next‐Generation Sequencing
Source: Can Respir J. 2026 Jul 24;2026:8288339. doi: 10.1155/carj/8288339 (PMC13401062; doi:10.1155/carj/8288339)
Supplement: Supplementary file 1 — Supporting Information Supporting Materials. Table S1. Baseline clinical characteristics of critically ill patients with suspected pulmonary infection included in the study. [file CARJ-2026-8288339-s001.xlsx]

## Sheet: Sheet1
Table S1. Baseline clinical characteristics of critically ill patients with suspected pulmonary infection included in the study.
Clinical_variable	Subgroup	n	tNGS_positive	bacterial_detection	viral_detection	fungal_detection	mixed infection_detection	P_value_for_polymicrobial_detection
age_group	40-59	46	44 (95.7%)	40 (87%)	24 (52.2%)	19 (41.3%)	30 (65.2%)	0.7722
	60-79	109	104 (95.4%)	84 (77.1%)	62 (56.9%)	55 (50.5%)	76 (69.7%)
	<40	29	28 (96.6%)	25 (86.2%)	16 (55.2%)	9 (31%)	18 (62.1%)
	>=80	33	32 (97%)	27 (81.8%)	25 (75.8%)	15 (45.5%)	24 (72.7%)
Gender	Female	59	57 (96.6%)	45 (76.3%)	38 (64.4%)	30 (50.8%)	42 (71.2%)	0.6797
	Male	158	151 (95.6%)	131 (82.9%)	89 (56.3%)	68 (43%)	106 (67.1%)
hypertension	N	112	108 (96.4%)	95 (84.8%)	64 (57.1%)	57 (50.9%)	83 (74.1%)	0.0746
	Y	105	100 (95.2%)	81 (77.1%)	63 (60%)	41 (39%)	65 (61.9%)
diabetes	N	165	158 (95.8%)	138 (83.6%)	102 (61.8%)	66 (40%)	112 (67.9%)	0.9906
diabetes	Y	52	50 (96.2%)	38 (73.1%)	25 (48.1%)	32 (61.5%)	36 (69.2%)
Cardiovascular and cerebrovascular diseases	N	151	147 (97.4%)	122 (80.8%)	94 (62.3%)	64 (42.4%)	104 (68.9%)	0.8707
Cardiovascular and cerebrovascular diseases	Y	66	61 (92.4%)	54 (81.8%)	33 (50%)	34 (51.5%)	44 (66.7%)
Chronic lung diseases (COPD/ bronchiectasis/interstitial lung disease, etc.)	N	198	189 (95.5%)	162 (81.8%)	112 (56.6%)	88 (44.4%)	132 (66.7%)	0.1311
Chronic lung diseases (COPD/ bronchiectasis/interstitial lung disease, etc.)	Y	19	19 (100%)	14 (73.7%)	15 (78.9%)	10 (52.6%)	16 (84.2%)
Chronic kidney disease/renal insufficiency/nephritis	N	210	201 (95.7%)	170 (81%)	124 (59%)	93 (44.3%)	143 (68.1%)	1
Chronic kidney disease/renal insufficiency/nephritis	Y	7	7 (100%)	6 (85.7%)	3 (42.9%)	5 (71.4%)	5 (71.4%)
Malignant tumor	N	207	198 (95.7%)	167 (80.7%)	118 (57%)	91 (44%)	139 (67.1%)	0.175
Malignant tumor	Y	10	10 (100%)	9 (90%)	9 (90%)	7 (70%)	9 (90%)
Subtypes of pneumonia	Aspiration-related pneumonia	22	21 (95.5%)	21 (95.5%)	12 (54.5%)	6 (27.3%)	14 (63.6%)	0.844
	Pulmonary infection	112	107 (95.5%)	94 (83.9%)	67 (59.8%)	50 (44.6%)	78 (69.6%)
	Severe pneumonia	83	80 (96.4%)	61 (73.5%)	48 (57.8%)	42 (50.6%)	56 (67.5%)
Data are presented as n (%). Mixed infection detection was defined as co-detection of pathogens from ≥2 microbial categories (bacteria, viruses, or fungi) within the same respiratory specimen. P values were calculated using the chi-square test or Fisher’s exact test, as appropriate.
